# Supplementary material for: Nurses’ Best Friend? The Lived Experiences of Nurses Who Utilized Dog Therapy in the Workplace
Source: Nurs Rep. 2025 Jul 3;15(7):246. doi: 10.3390/nursrep15070246 (PMC12298968; doi:10.3390/nursrep15070246)
Supplement: Supplementary file 1 [file nursrep-15-00246-s001.zip]

Archive with 1 entries (1 files):
- nursrep-3708259-supplementary.pdf
